# Supplementary material for: Piperidine-Iodine as Efficient Dual Catalyst for the One-Pot, Three-Component Synthesis of Coumarin-3-Carboxamides
Source: Molecules. 2022 Jul 21;27(14):4659. doi: 10.3390/molecules27144659 (PMC9323834; doi:10.3390/molecules27144659)
Supplement: Supplementary file 1 [file molecules-27-04659-s001.zip]

Archive with 1 entries (1 files):
- molecules-1798351-supplmentary.pdf
